# Supplementary material for: Potential drug–drug interactions among elderly patients admitted to medical ward of Ayder Referral Hospital, Northern Ethiopia: a cross sectional study
Source: BMC Res Notes. 2016 Sep 1;9(1):431. doi: 10.1186/s13104-016-2238-5 (PMC5009535; doi:10.1186/s13104-016-2238-5)
Supplement: Supplementary file 1 — 10.1186/s13104-016-2238-5 Dataset. [file 13104_2016_2238_MOESM1_ESM.xlsx]

## Sheet: Sheet1
code	sex of the patient	age of the patients	age category of the patients	Number ofdays spent in hospital	maximum number of drug prescribed at atime	type of DDI as micromedex	number of comorbidity	CVS & renal	type of CVS disease	Infectious disease	type of infectious disease	Hematological & TE disease	hypertension patients	Hospital stayCategory	PolypharmacyCategory	comorbidityCategory	DDICategory
p013	2	60	1	10	3	3	2	1	3	0	0	1	1	1	1	2	2
p014	1	60	1	5	6	0	2	1	1	0	0	0	1	1	2	2	1
p015	1	65	1	5	5	0	1	0	0	1	0	0	0	1	2	2	1
p016	1	60	1	8	4	3	1	0	0	1	4	0	0	1	1	2	2
p017	2	65	1	4	4	0	2	1	3	0	0	0	1	1	1	2	1
p018	1	80	3	5	3	0	0	1	4	0	0	0	0	1	1	1	1
p019	1	72	2	11	3	0	1	0	0	0	0	1	0	2	1	2	1
p020	1	76	2	11	4	0	1	1	2	1	1	0	0	2	1	2	1
p021	1	73	2	11	2	0	1	0	0	1	0	1	0	2	1	2	1
p022	1	70	2	4	2	0	1	0	0	0	0	0	0	1	1	2	1
p023	1	70	2	11	5	2	2	1	2	1	4	1	0	2	2	2	2
p024	2	60	1	4	4	2	1	1	2	1	1	0	0	1	1	2	2
o25	2	73	2	7	4	2	1	0	0	1	1	0	0	1	1	2	2
o26	2	60	1	9	4	2	2	0	0	1	4	0	0	1	1	2	2
o27	1	66	1	13	5	0	2	1	2	1	1	1	0	2	2	2	1
o28	1	60	1	5	2	0	0	0	0	0	0	0	0	1	1	1	1
o29	2	80	3	8	3	0	2	1	2	1	1	0	0	1	1	2	1
o30	2	67	1	5	9	2	1	0	0	0	0	1	0	1	2	2	2
o31	1	88	3	4	2	0	1	1	1	0	0	0	1	1	1	2	1
o32	1	72	2	13	13	3	4	1	1	1	1	0	1	2	2	2	2
o33	1	60	1	12	11	3	0	0	0	0	0	0		2	2	1	2
o34	2	65	1	5	4	3	0	1	2	1	0	0	0	1	1	1	2
o35	2	75	2	4	4	0	0	0	0	1	1	0	0	1	1	1	1
o36	1	75	2	4	3	0	0	1	0	0	0	0	0	1	1	1	1
o37	1	64	1	15	8	3	3	1	3	1	3	0	1	2	2	2	2
o38	2	70	2	5	5	2	2	1	1	0	0	0	1	1	2	2	2
o39	1	68	1	12	3	0	1	0	0	1	1	1	0	2	1	2	1
o40	1	67	1	5	4	2	2	1	3	0	0	1	1	1	1	2	2
o41	1	60	1	8	11	3	0	1	0	0	0	0		1	2	1	2
o43	2	65	1	8	2	0	0	0	0	1	2	0	0	1	1	1	1
o44	2	60	1	8	8	2	4	0	0	1	2	0		1	2	2	2
o46	2	68	1	13	4	3	0	1	0	0	0	0	0	2	1	1	2
o49	2	70	2	4	4	3	0	0	0	1	1	0	0	1	1	1	2
o50	1	60	1	8	6	0	2	0	0	0	2	0		1	2	2	1
o51	1	80	3	13	13	3	1	0	0	0	0	0	0	2	2	2	2
o52	2	60	1	4	6	2	1	1	0	1	1	0	0	1	2	2	2
o54	2	78	2	28	7	0	2	1	2	1	1	0		2	2	2	1
o55	1	75	2	23	8	5	2	1	4	1	0	0	0	2	2	2	2
o56	1	62	1	4	4	3	1	0	2	0	0	1	0	1	1	2	2
o57	2	68	1	12	3	3	1	1	3	0	0	0	1	2	1	2	2
o58	2	75	2	9	4	3	2	1	3	1	1	0	1	1	1	2	2
o59	1	75	2	5	6	0	1	0	0	1	2	0	0	1	2	2	1
o60	2	75	2	8	6	2	1	1	0	1	1	0		1	2	2	2
o61	1	60	1	22	6	0	2	1	0	0	0	1		2	2	2	1
o62	1	73	2	15	4	0	0	0	0	0	0	1		2	1	1	1
o63	2	68	1	21	4	3	1	0	0	1	1	0		2	1	2	2
o64	1	63	1	5	9	3	1	1	1	0	0	0		1	2	2	2
o65	1	62	1	7	11	3	2	1	0	1	1	0		1	2	2	2
o66	1	62	1	29	10	3	2	1	2	1	2	0		2	2	2	2
o67	2	81	3	6	2	0	1	1	1	0	0	0		1	1	2	1
o68	2	73	2	4	3	0	0	0	0	1	1	0	0	1	1	1	1
o69	1	80	3	26	10	2	2	1	2	1	2	0		2	2	2	2
o70	2	75	2	10	6	2	1	1	4	1	1	0		1	2	2	2
A71	1	70	2	10	6	3	0	0	0	1	0	0		1	2	1	2
A72	2	80	3	18	5	0	1	0	0	0	0	0		2	2	2	1
A73	2	65	1	8	5	2	1	1	2	1	0	0	0	1	2	2	2
A74	2	63	1	13	4	0	2	1	0	1	0	0		2	1	2	1
A75	2	75	2	28	13	3	4	1	0	0	3	0	1	2	2	2	2
A76	1	71	2	20	9	3	4	1	1	1	3	0		2	2	2	2
A77	2	60	1	21	5	2	2	1	1	1	2	0		2	2	2	2
A78	2	60	1	13	4	1	1	1	1	1	1	0	1	2	1	2	1
A79	2	60	1	4	9	1	3	0	0	0	3	0		1	2	2	1
A80	1	60	1	17	4	2	1	0	0	1	0	1		2	1	2	2
A81	2	70	2	15	6	3	1	1	0	1	0	0		2	2	2	2
A82	1	65	1	8	5	3	1	0	0	1	0	1	0	1	2	2	2
A83	2	68	1	6	6	0	2	1	2	0	0	0		1	2	2	1
A84	1	60	1	12	12	3	2	1	1	1	1	0	1	2	2	2	2
A85	1	60	1	18	16	3	3	1	2	1	2	0	1	2	2	2	2
A86	2	65	1	17	6	3	0	1	4	0	0	0		2	2	1	2
A87	2	60	1	8	6	0	2	1	0	0	0	1	0	1	2	2	1
A88	1	80	3	12	4	0	2	1	2	1	2	0	0	2	1	2	1
A89	2	65	1	26	2	0	0	1	2	0	0	0		2	1	1	1
A90	1	60	1	7	3	3	1	1	4	0	0	1		1	1	2	2
A91	2	65	1	4	3	0	0	0	0	1	1	0		1	1	1	1
A92	2	70	2	9	2	0	0	0	0	0	0	0		1	1	1	1
A93	1	60	1	7	3	2	2	1	4	0	0	1		1	1	2	2
A94	2	68	1	8	4	2	2	0	0	1	0	1		1	1	2	2
A95	2	73	2	6	1	0	0	0	0	0	0	0		1	1	1	1
A96	1	75	2	10	6	2	2	1	2	1	1	1		1	2	2	2
A97	2	70	2	19	7	5	1	1	2	1	2	0		2	2	2	2
A98	1	60	1	12	4	3	2	1	0	1	1	1		2	1	2	2
A99	1	71	2	5	4	0	1	0	0	1	4	0		1	1	2	1
A100	2	60	1	21	8	3	1	0	0	1	0	0		2	2	2	2
A101	1	60	1	4	7	1	2	0	0	1	4	0		1	2	2	1
A102	1	75	2	10	4	0	1	1	0	1	1	0		1	1	2	1
A103	1	62	1	8	7	2	3	0	0	1	0	1		1	2	2	2
A104	1	71	2	18	6	2	2	1	0	0	0	1		2	2	2	2
A105	1	60	1	6	3	0	1	1	1	0	0	1		1	1	2	1
A106	2	70	2	16	7	3	2	1	2	1	1	0		2	2	2	2
A107	2	75	2	12	4	3	1	1	4	0	0	0		2	1	2	2
A108	1	70	2	7	6	0	2	1	0	0	0	0		1	2	2	1
A109	1	70	2	10	8	2	2	1	1	1	0	0		1	2	2	2
A110	2	83	3	9	7	1	3	1	1	1	1	0		1	2	2	1
A111	2	70	2	7	4	2	1	1	2	0	0	0		1	1	2	2
A112	2	62	1	13	9	3	1	1	4	0	0	0		2	2	2	2
B71	2	76	2	8	7	2	3	1	0	1	1	0		1	2	2	2
B72	2	68	1	37	10	3	2	1	0	0	0	0		2	2	2	2
B73	1	60	1	5	1	0	0	0	0	0	0	1	0	1	1	1	1
B74	2	76	2	18	6	2	1	1	4	0	0	0		2	2	2	2
B75	1	60	1	9	5	2	0	1	2	0	0	0		1	2	1	2
B76	1	60	1	39	8	3	2	0	0	1	2	1	0	2	2	2	2
B77	2	76	2	5	12	3	2	1	0	1	3	0		1	2	2	2
B78	2	76	2	15	13	3	2	1	4	1	0	0		2	2	2	2
B79	1	70	2	32	3	2	1	1	4	0	0	0		2	1	2	2
B80	2	64	1	27	8	2	1	0	0	1	3	0		2	2	2	2
B81	2	60	1	57	8	3	3	1	0	1	1	1		2	2	2	2
B82	2	78	2	9	4	0	1	1	2	1	1	0		1	1	2	1
B83	1	80	1	28	5	2	2	0	0	1	3	0	0	2	2	2	2
B84	1	62	1	4	8	2	2	1	1	0	0	0	1	1	2	2	2
B85	1	67	1	5	3	0	1	0	0	1	1	1	0	1	1	2	1
B86	2	63	1	47	10	3	1	0	0	1	0	0	0	2	2	2	2
B87	2	80	3	4	2	0	0	0	0	1	1	0	0	1	1	1	1
B88	1	60	1	17	4	2	2	0	0	1	0	1		2	1	2	2
B89	2	67	1	9	7	1	1	1	0	0	0	0		1	2	2	1
B90	2	80	3	4	2	0	0	0	0	1	1	0	0	1	1	1	1
B91	1	60	1	13	6	2	1	0	0	1	4	0		2	2	2	2
B92	1	65	1	10	10	3	2	1	1	0	0	1	1	1	2	2	2
B93	1	65	1	22	5	2	3	1	1	1	1	1		2	2	2	2
B94	2	70	2	5	3	0	2	1	1	0	0	0	1	1	1	2	1
B95	2	80	3	24	9	3	3	1	4	1	4	0		2	2	2	2
B96	1	60	1	11	5	0	1	0	0	1	1	0		2	2	2	1
B97	2	80	3	25	7	5	1	1	4	1	1	0		2	2	2	2
B98	1	63	1	13	7	2	3	1	1	0	0	1		2	2	2	2
B99	1	82	3	17	6	5	1	1	4	1	1	0		2	2	2	2
B100	1	60	1	4	1	0	1	0	0	0	0	1		1	1	2	1
B101	1	60	1	6	9	3	2	0	0	0	0	0		1	2	2	2
B102	1	60	1	32	12	3	2	0	0	1	2	0		2	2	2	2
B103	1	75	2	23	7	3	2	1	3	0	0	0		2	2	2	2
B104	1	68	1	11	8	5	1	1	2	1	1	0		2	2	2	2
B105	2	68	1	20	7	3	1	0	0	1	2	0		2	2	2	2
B106	1	72	2	7	4	2	2	1	1	0	0	0		1	1	2	2
B107	2	70	2	16	12	3	3	0	0	1	2	1		2	2	2	2
B108	2	70	2	6	5	2	1	1	3	0	0	0		1	2	2	2
B109	1	60	1	13	4	0	1	1	4	1	1	0		2	1	2	1
B110	1	87	3	4	2	2	0	0	0	0	0	1		1	1	1	2
*B	2	76	2	18	5	0	1	1	4	1	1	0		2	2	2	1
*B2	2	80	3	12	9	3	2	1	3	0	0	1		2	2	2	2
*B3	1	60	1	11	6	1	0	0	0	0	0	0		2	2	1	1
*B4	1	70	2	11	6	3	0	0	0	1	0	0		2	2	1	2
*B5	2	65	1	21	3	0	3	1	2	1	4	1		2	1	2	1
